# Supplementary material for: Urinary Extracellular Vesicle Protein Profiles Discriminate Different Clinical Subgroups of Children with Idiopathic Nephrotic Syndrome
Source: Diagnostics (Basel). 2021 Mar 6;11(3):456. doi: 10.3390/diagnostics11030456 (PMC7998527; doi:10.3390/diagnostics11030456)
Supplement: Supplementary file 1 [file diagnostics-11-00456-s001.zip]

Archive with 4 entries (3 files):
- diagnostics-1110989-SI.3.6/
- diagnostics-1110989-SI.3.6/Figure S1.pdf
- diagnostics-1110989-SI.3.6/Table S2_revised.xlsx
- diagnostics-1110989-SI.3.6/Table_S1.pdf
