# Supplementary material for: Urinary Extracellular Vesicle Protein Profiles Discriminate Different Clinical Subgroups of Children with Idiopathic Nephrotic Syndrome
Source: Diagnostics (Basel). 2021 Mar 6;11(3):456. doi: 10.3390/diagnostics11030456 (PMC7998527; doi:10.3390/diagnostics11030456)
Supplement: Supplementary file 1 [file diagnostics-11-00456-s001.zip › diagnostics-1110989-SI.3.6/Table S2_revised.xlsx]

## Sheet: Foglio1
Table S2: Results of the cosine similarity index to quantify the degree of similarity between each individual gel profiles and the five mean subgroup profiles taken as reference.
Patient ID	True Class	Cosine similarity (%)
		Average HC profile	Average SSNS profile	Average SDNS profile	Average SRNS profile	Average GS profile
16	SSNS	50.4542	86.8419	56.5125	53.0772	41.8374
21	SSNS	72.0783	85.2348	79.0934	70.5767	68.1582
24	SSNS	64.4951	94.1364	75.1439	62.218	56.4152
43	SSNS	48.9877	66.0409	63.5098	61.953	53.7595
44	SSNS	76.6608	67.858	80.1979	63.3929	76.5641
67	SSNS	42.7338	74.0675	58.4694	44.735	39.0094
73	SSNS	55.9391	71.0688	62.1243	47.2981	52.9821
74	SSNS	80.4065	87.7188	88.0503	74.7528	79.8336
5	SDNS	72.2707	62.5713	79.734	63.2412	64.744
6	SDNS	67.2742	62.1325	81.9155	70.7011	64.8675
7	SDNS	33.5239	34.207	59.5616	40.347	47.8241
8	SDNS	26.7234	31.9073	55.4159	37.2129	42.3438
9-I	SDNS	69.8626	57.4908	70.6595	57.8561	66.6473
9-II	SDNS	81.4141	82.5838	85.1845	64.9468	68.5588
9-III	SDNS	70.0123	61.6658	83.2257	58.3111	74.3726
10	SDNS	74.7342	61.6694	78.6365	77.93	73.0665
13	SDNS	44.8017	28.991	50.4469	36.759	43.3401
14	SDNS	69.8708	69.2616	76.9582	62.3309	64.1742
18	SDNS	67.79	59.2782	70.7022	58.8813	59.4312
20-I	SDNS	48.0357	41.2925	54.3315	45.6598	55.2646
20-II	SDNS	73.8439	81.0941	74.1718	66.2311	59.8337
23-I	SDNS	66.7781	66.9321	68.8109	63.7553	58.0063
23-II	SDNS	72.4872	64.6515	79.2478	53.9887	64.5223
30	SDNS	82.1417	63.4618	76.1306	60.5612	80.2909
32	SDNS	83.6921	61.7505	75.7845	61.8282	78.6931
38	SDNS	61.1741	79.8921	71.3251	48.1447	55.843
53	SDNS	57.8363	58.7851	78.3156	52.2555	58.0858
55	SDNS	41.9952	63.5121	53.8818	31.793	36.9022
58	SDNS	52.2917	63.4775	60.6868	86.9375	62.5584
61	SDNS	75.2417	80.5624	87.626	63.6253	72.1799
66	SDNS	63.9944	91.5164	72.4694	60.0651	58.7795
69	SDNS	71.5242	81.797	87.7917	71.4785	75.1579
2	SDNS	70.2575	52.0595	70.3758	54.5337	60.7125
15	SDNS	57.998	69.3987	72.5003	68.9159	60.2765
33-I	SDNS	67.2951	83.4689	71.9034	56.9005	58.6512
33-II	SDNS	77.4863	75.9975	80.9006	56.5278	64.3711
1	SDNS	74.1398	61.3865	76.9228	65.1009	68.2892
3	SDNS	76.1456	63.4747	82.6553	69.2261	72.5298
41-I	SDNS	67.6385	57.2586	58.5722	78.02	70.0754
41-II	SDNS	78.0722	62.4498	74.0777	63.045	76.4249
11	SRNS	53.9813	59.2139	55.9693	78.5233	48.5831
12	SRNS	75.2488	68.1458	82.2976	78.7886	71.2131
17-I	SRNS	53.3497	57.5118	62.311	81.7757	59.124
17-II	SRNS	56.3358	61.2327	66.486	87.4878	63.4602
39	SRNS	41.1835	46.7567	47.069	85.5882	48.7451
70	SRNS	70.743	76.8112	81.6496	87.9372	78.1664
5BE99	GS	82.0951	61.7875	77.6675	64.1169	90.2952
5CE94	GS	64.0737	54.5367	77.252	60.4964	80.1913
5ML84	GS	67.8754	68.1607	70.6932	77.0679	77.8805
5SA05	GS	73.9661	43.9972	58.4168	46.1916	78.3722
6CP95	GS	75.6517	50.7428	63.3182	48.5102	84.3811
C7	HC	86.7455	60.2251	80.493	62.8316	83.051
C9	HC	91.92	62.1902	73.2998	57.8495	85.1616
C10	HC	87.2204	60.5326	71.3853	53.4051	78.8356
C14	HC	84.3749	61.6207	73.8033	61.436	84.2152
C27	HC	79.7391	70.9794	64.7356	60.0573	60.2196
C36	HC	78.5799	56.3662	56.1203	59.2649	60.1328
C42	HC	90.6084	63.6599	79.4142	59.9011	76.4984
steroid-sensitive (SSSN), steroid-dependent (SDSN), steroid-resistant (SRSN); healthy controls (HC)
